# Supplementary material for: A Novel Three-Gene Score as a Predictive Biomarker for Pathologically Complete Response after Neoadjuvant Chemotherapy in Triple-Negative Breast Cancer
Source: Cancers (Basel). 2021 May 16;13(10):2401. doi: 10.3390/cancers13102401 (PMC8156144; doi:10.3390/cancers13102401)
Supplement: Supplementary file 1 [file cancers-13-02401-s001.zip]

Archive with 1 entries (1 files):
- cancers-1221700-supplementary.pdf
